# Supplementary material for: Civic-Moral Education Research in China (1992–2022): A Scoping Review
Source: Behav Sci (Basel). 2023 Oct 5;13(10):819. doi: 10.3390/bs13100819 (PMC10603991; doi:10.3390/bs13100819)
Supplement: Supplementary file 1 [file behavsci-13-00819-s001.zip]

Archive with 1 entries (1 files):
- behavsci-2505712-supplementary.xlsx
