# Supplementary material for: Civic-Moral Education Research in China (1992–2022): A Scoping Review
Source: Behav Sci (Basel). 2023 Oct 5;13(10):819. doi: 10.3390/bs13100819 (PMC10603991; doi:10.3390/bs13100819)
Supplement: Supplementary file 1 [file behavsci-13-00819-s001.zip › behavsci-2505712-supplementary.xlsx]

## Sheet: paper list
	The List of Selected Papers in the Scoping Review
	Table S1. Classification of the 10 empirical articles.
	Category	Number	List of selected papers	Source of translation	文献列表
	Social surveys	9	1. Zou, X. C.; Yang, L. Z. Survey and analysis of civic morality of college students in the new era. The Party Building and Ideological Education in Schools 2021, 642, 44-47.	translated by the author team of the current review	邹秀春 & 杨良子.(2021).新时代大学生社会公德状况调查与分析. 学校党建与思想教育(03),44-47. doi:10.19865/j.cnki.xxdj.2021.03.011.
			2. Han, J. L.; Du, Q. H. (2014). Reflections on civic-moral education in junior high school: Based on a questionnaire survey of a junior high school. Teaching Reference of Middle School Politics 2014, 546, 50-52.	translated by the author team of the current review	韩建磊 & 杜庆华.(2014).初中学段公德教育反思——基于对某初级中学的问卷调查. 中学政治教学参考(12),50-52.
			3. Teng, C.Y. From "from private to public" to "from public to private": The development of civic-moral behavior of children in contemporary China and its implications for moral education. Educational Science Research 2018, 275, 20-25.	translated by the author team of the current review	滕春燕.(2018).从“由私推公”到“由公及私”——当代中国儿童公共道德行为发展状况及其对德育的启示. 教育科学研究(02),20-25+41.
			4. Yang, L.; Zhou, X. H. On college students’ public morality level. Population and Society 2009, 25, 75-78.	provided by the original authors	杨琳 & 周秀慧.(2009).大学生社会公德现状研究. 南京人口管理干部学院学报(04),75-78+80.
			5. Zhang, Z. The current situation, causes, and countermeasures of social civic morality construction. Dongyue Tribune 2004, 142, 66-69.	translated by the author team of the current review	张震.(2003).当前社会公德建设的现状、原因及对策. 东岳论丛(06),66-69.
			6. Huang, M. L.; Xuan, Y. F. A research on present Chinese citizens’ belief in public ethics: Based on a sample survey done in Jiangsu. Journal of Southeast University (Philosophy and Social Science Edition) 2008, 61, 35-41.	provided by the original authors	黄明理 & 宣云凤.(2008).当前我国公民社会公德信仰状况研究——以江苏为例的抽样调查分析. 东南大学学报(哲学社会科学版)(04),35-41+126. doi:10.13916/j.cnki.issn1671-511x.2008.04.018.
			7. Ni, J., Han; W. Y.; Kong, J. The current situation and countermeasures of rules and civic-moral education for young people in Shanghai. Ideological & Theoretical Education 2013, 348, 37-42.	translated by the author team of the current review	倪杰,韩文怡 & 孔珺.(2013).上海青少年规则与公德教育的现状与对策. 思想理论教育(06),37-42. doi:10.16075/j.cnki.cn31-1220/g4.2013.06.008.
			8. Shi, G. Y. ; Wang, Z. Q.; Kou, R. D. An investigation and analysis of graduate students' social ethics. Journal of Hebei Normal University(Educational Science Edition) 2002, 17, 94-96.	provided by the original authors	史广玉,王增起,寇瑞东.(2002).研究生社会公德状况调查与分析. 河北师范大学学报(教育科学版)(01),94-96. doi:10.13763/j.cnki.jhebnu.ese.2002.01.019.
			9. Sun, G. J. Social civic morality: Theory, practice and empirical evidence: The case of college students. Henan Social Sciences 2012, 20, 62-64.	translated by the author team of the current review	孙国俊.(2012).社会公德:理论、实践与实证——以大学生群体为例. 河南社会科学(07),62-64.
	Attribution analysis	1	1. Qiao, J. Z.; Wu, R. Elements of influence on students' civic-moral behavior and their motivational basis. Journal of Nantong University (Social Sciences Edition) 2002, 54, 117-119.	translated by the author team of the current review	乔建中,吴蓉.(2002).学生公德行为的影响要素及其动机基础. 南通师范学院学报(哲学社会科学版)(04),117-119.
	Table S2. Classification of the 62 non-empirical articles.
	Category	Number	List of selected papers	Source of translation	文献列表
	Conceptualization and significance	4	1. Lu, X. Q. The modern construction in social morality in China. Journal of Hebei University(Philosophy and Social Science Edition) 2006, 31, 72-77.	provided by the original author	鲁晓琴.(2006).论我国社会公德的现代建构. 河北大学学报(哲学社会科学版)(02),72-77.
			2. Huang, X. Y. The classification framework of civic-moral education content: An analysis of the dilemma of civic-moral education in China. Global Education 2008, 254, 48-52.	translated by the author team of the current review	黄向阳.(2008).德育内容分类框架——兼析我国公德教育的困境. 全球教育展望(09),48-52.
			3. Liang, A. Y. The meaning and path of social civic-moral education from the perspective of happiness concept. Journal of Inner Mongolia Normal University (Educational Science Edition) 2013, 26, 60-62+98.	translated by the author team of the current review	梁爱蕴.(2013).幸福观视阈下社会公德教育的意蕴与路径. 内蒙古师范大学学报(教育科学版)(11),60-62+98.
			4. Ran, Y. H. The important role of moral education in the establishment of a harmonious society. Journal of Nantong University (Social Sciences Edition) 2010, 26, 111-116.	provided by the original author	冉亚辉.(2010).公民道德教育在和谐社会构建中的作用. 南通大学学报(社会科学版)(04),111-116.
	Ideas from famous educators	12	1. Li, B. Q; Chen, H. Y.; Hu B. H. Confucius' ethical thought of "righteousness" and the practical path of civic-moral education. The Party Building and Ideological Education in Schools 2019, 615, 89-90.	translated by the author team of the current review	李保强,陈海岩 & 胡彬涵.(2019).孔子“义”伦理思想及其公德教育的践行路径. 学校党建与思想教育(24),89-90.
			2. Deng, Z. Q.; Ma, Q. Confucius' ethical thought of "righteousness" and the practice path of civic-moral education. Forward Position 2014, 367-368, 24-25.	translated by the author team of the current review	邓泽球 & 马庆.(2014).论《孝经》对公民道德教育的价值. 前沿(Z9),24-25.
			3. Liu, J. S. Lao Tzu's Yi view and its educational values. Journal of Schooling Studies 2015, 12, 19-27+35.	provided by the original author	刘峻杉.(2015).老子的义德观及其教育价值. 基础教育(02),19-27+35.
			4. Song, J. The exploration of civic-moral education thought in modern China and the response of Marxism. Continuing Education Research 2018, 233, 16-20.	translated by the author team of the current review	宋洁.(2018).近代中国公共德性教育思想探寻与马克思主义的回应. 继续教育研究(01),16-20.
			5. Sun, X. Liang Qichao's social civic morality thought and its contemporary enlightenment. Studies in Ideological Education 2011, 200, 49-53.	translated by the author team of the current review	孙希磊.(2011).梁启超的社会公德思想及其当代启示. 思想教育研究(11),49-53.
			6. Li, Z. J.; Wei, Q. Zhang Boling's moral education thought and its modern enlightenment. Ideological and Political Education Research 2009, 25, 92-95.	translated by the author team of the current review	李宗建 & 魏强.(2009).张伯苓德育思想及其现代启示. 思想政治教育研究(02),92-95.
			7. Zhang, Y. The enlightenment of the Chinese etiquette culture on the construction of social civic morality in the new era. The Party Building and Ideological Education in Schools 2021, 658, 63-65.	translated by the author team of the current review	张艳丽.(2021).中华礼文化对新时代社会公德建设的启示. 学校党建与思想教育(19),63-65. doi:10.19865/j.cnki.xxdj.2021.19.015.
			8. Xi, C. Y. The practical value of Chinese traditional morality in strengthening the civic-moral education of college students. The Party Building and Ideological Education in Schools 2007, 255, 27-28.	translated by the author team of the current review	席彩云.(2007).中国传统道德对加强大学生公德教育的现实价值. 学校党建与思想教育(03),27-28.
			9. Li, Y. H.; Yu, L. L. Exploration of civic educational thought of Yan Yangchu. Journal of Tianjin Normal University(Social Sciences Edition) 2015, 243, 41-45.	provided by the original authors	李毅红 & 于玲玲.(2015).晏阳初公民教育思想研究. 天津师范大学学报(社会科学版)(06),41-45.
			10. Liu, X. Chinese traditional culture and civic education. Journal of Higher Education 2015, 36, 5-11.	provided by the original author	刘霞.(2015).中国传统文化与公民教育. 高等教育研究(07),5-11.
			11. Liu, Q. P. Chinese Confucian ethics and civic morality. Philosophical Research 2004, 49, 37-41.	translated by the author team of the current review	刘清平.(2004).儒家伦理与社会公德——论儒家伦理的深度悖论. 哲学研究(01),37-41.
			12. Liu, X. Civic education in textbooks of the republic of China: Kaiming national language textbook as an example. Journal of Schooling Studies 2015, 12, 54-60+73.	provided by the original author	刘霞.(2015).民国教科书中的公民教育——以《开明国语课本》为例. 基础教育(01),54-60+73.
	Theoretical discussions on special issues	5	1. Qiu, K. S. The conjoint “public” and the construction of public moral education in China. Ideological & Theoretical Education 2020, 500, 56-62.	provided by the original author	邱昆树.(2020).连带的公与我国公德教育构建. 思想理论教育(12),56-62. doi:10.16075/j.cnki.cn31-1220/g4.2020.12.009.
			2. Yu, W. W. On the current moral education in China from the perspective of separation of public areas from private areas. Theory and Practice of Education 2009, 29, 44-47.	provided by the original author	余维武.(2009).从“公私领域相分离”谈我国当前的道德教育. 教育理论与实践(19),44-47.
			3. Yu, J. The contemporary conflict and harmony of public morality and private morality. Journal of Hunan University(Social Sciences Edition) 2015, 29, 139-143.	provided by the original author	于建东.(2015).当代公德与私德的抵牾与和谐. 湖南大学学报(社会科学版)(01),139-143. doi:10.16339/j.cnki.hdxbskb.2015.01.022.
			4. Zhang, N. Obstacles and optimizing strategies in the relationship between private moral and public moral education. Journal of Shanghai Educational Research 2018, 371, 10-13.	provided by the original author	张宁.(2018).私德与公德教育关系的难题及优化路径. 上海教育科研(04),10-13. doi:10.16194/j.cnki.31-1059/g4.2018.04.003.
			5. Jian, C. X. On the promotion of gongde in Chinese world from the liberalism vs. communitarianism debates. Journal of Shanxi University(Philosophy and Social Science Edition) 2018, 41, 114-121.	provided by the original author	简成熙.(2018).从社群主义与自由主义之辩论国人“公德”之提升. 山西大学学报(哲学社会科学版)(05),114-121. doi:10.13451/j.cnki.shanxi.univ(phil.soc.).2018.05.015.
	Challenges and potential solutions	11	1. Zhu, Y. L.; Pan, H. T. On the causes of loss of current social morality and its coping strategy. Journal of Jiangxi Normal University (Philosophy and Social Sciences Edition) 2011, 44, 71-75.	provided by the original authors	朱蕴丽 & 潘弘韬.(2011).试论当前社会道德失落的原因及其应对策略. 江西师范大学学报(哲学社会科学版)(04),71-75.
			2. Xiang, W. L. The problems existed in the civic-moral education of students and the countermeasures. Teaching & Administration 2015, 643, 69-71.	translated by the author team of the current review	向文良.(2015).学生社会公德教育存在的问题与对策. 教学与管理(30),69-71.
			3. Wang, Y. Dilemma and outlet of social morality construction. Academic Exchange 2017, 278, 76-81.	provided by the original author	王颖.(2017).公德建设的困境及出路探析. 学术交流(05),76-81.
			4. Tong, X. F. Respect for "otherness". Journal of Jiangsu Normal University(Philosophy and Social Sciences Edition) 2012, 38, 128-131.	provided by the original author	佟雪峰.(2012).尊重“他者”——对当前公德症结的反思以及教育应对. 徐州师范大学学报(哲学社会科学版)(03),128-131. doi:10.16095/j.cnki.cn32-1833/c.2012.03.030.
			5. Song, P. P. On the dilemma of civic-moral education in China. Contemporary Education Sciences 2014, 389, 10-12.	translated by the author team of the current review	宋萍萍.(2014).我国公德教育的困境探析. 当代教育科学(14),10-12.
			6. Li, W. Y. The problems and improvement strategies of civic-moral education in schools. Education Exploration 2016, 302, 99-102.	translated by the author team of the current review	李伟言.(2016).学校公德教育的问题和改进策略. 教育探索(08),99-102.
			7. Han, J. L.; Sun, C. H. On the civic-moral education of colleges and universities in the period of social transformation. Higher Agricultural Education 2013, 269, 36-39.	translated by the author team of the current review	韩建磊 & 孙传浩.(2013).社会转型期高校公德教育问题探析. 高等农业教育(11),36-39. doi:10.13839/j.cnki.hae.2013.11.011.
			8. Fu, W. L.; Liu, J. H. The dilemma of public morality in contemporary China and its enlightenment to the school public morality education. Education Science 2017, 33, 18-24.	provided by the original authors	傅维利 & 刘靖华.(2017).公德困境形成的机理及其对学校公德教育的启示. 教育科学(01),18-24.
			9. Cheng, L. Contradiction analyses of public ethics in a transitional society. Teaching and Research 2006, 333, 23-28.	provided by the original author	程立涛.(2006).转型期社会公德问题的矛盾分析. 教学与研究(07),23-28.
			10. Zhang, J. Y.; Luo, C. X. On public morality in contemporary China: Problem and solution. Journal of Jiangsu Normal University(Philosophy and Social Sciences Edition) 2015, 41, 110-115.	provided by the original authors	张建英 & 罗承选.(2015).当前中国社会公德:问题与重建. 江苏师范大学学报(哲学社会科学版)(04),110-115. doi:10.16095/j.cnki.cn32-1833/c.2015.04.017.
			11. Jiang, L. P.; Zhang, X.; Yang, J. Educational countermeasures for the lack of civic morality of college students. Education and Vocation 2014, 789, 69-70.	translated by the author team of the current review	姜丽萍,张鑫 & 杨静.(2014).大学生公德缺失的教育对策. 教育与职业(05),69-70. doi:10.13615/j.cnki.1004-3985.2014.05.030.
	Approaches	30	1. Zhu, W. F.; Tang, Q. On the social civic-moral education in school education. New Horizons from Tianfu 2007, 136, 160-161.	translated by the author team of the current review	朱文芳 & 唐倩.(2007).论学校教育中的社会公德教育问题. 天府新论(04),160-161.
			2. Zhu, Q. X. The countermeasures of the civic-moral education of college students. Jiangsu Higher Education 1996, 75, 83-84.	translated by the author team of the current review	朱其训.(1996).大学生公德教育的对策. 江苏高教(04).
			3. Zhang, X. On the civic-moral education of college students from the perspective of harmonious culture. Education and Vocation 2010, 661, 70-71.	translated by the author team of the current review	张星.(2010).和谐文化视阈下大学生社会公德教育探讨. 教育与职业(21),70-71. doi:10.13615/j.cnki.1004-3985.2010.21.034.
			4. Zhang, X. Y. The cultivation of civic morality based on moral imagination. Journal of Shanghai Educational Research 2016, 344, 18-22.	translated by the author team of the current review	张晓阳.(2016).基于道德想象力的公德培育. 上海教育科研(01),18-22. doi:10.16194/j.cnki.31-1059/g4.2016.01.005.
			5. Zhang, M. Z.; Shi, W. H. On the civic-moral education of adolescent students. The Teaching of Thought and Political Study 1997, 188, 31-32.	translated by the author team of the current review	张明佐,施问华.(1997).试谈青少年学生的社会公德教育. 思想政治课教学(09),31-32.
			6. Yi, D. H. China's moral situation and social civic-moral education in the transitional period. Lanzhou Academic Journal 2002, 124, 61-62.	translated by the author team of the current review	尹冬华.(2002).转型期我国的道德形势与社会公德教育. 兰州学刊(01),61-62.
			7. Yang, H. P. Social-morality education led by modern culture. Journal of Xinjiang Normal University(Edition of Philosophy and Social Sciences Edition) 2013, 34, 100-106.	provided by the original author	杨海萍.(2013).以现代文化引领新疆大学生社会公德教育. 新疆师范大学学报(哲学社会科学版)(05),100-106. doi:10.14100/j.cnki.65-1039/g4.2013.05.015.
			8. Xing, Z. On the social civic-moral education of college students. Journal of Chinese Youth Social Science 1997, 72, 45-48.	translated by the author team of the current review	邢哲.(1997).谈对大学生的社会公德教育. 中国青年政治学院学报(03).
			9. Xiao, N. N. The transformation of the national character: The national education led by civic morality. Contemporary Education Sciences 2013, 374, 6-8.	translated by the author team of the current review	肖楠楠.(2013).国民性的改造:公德先行的国民教育. 当代教育科学(23),6-8.
			10. Xi, C. Y. On the social civic-moral education of college students in the new era. The Party Building and Ideological Education in Schools 2008, 297, 50-51.	translated by the author team of the current review	席彩云.(2008).新时期大学生社会公德教育途径探究. 学校党建与思想教育(上半月)(12),50-51.
			11. Wu, Z. L.; Li, Y. Q. Significance, orientation and path: Social morality education adapting to the governance of unexpected public crise. Journal of Hunan University(Social Sciences Edition) 2022, 36, 14-20.	provided by the original authors	吴增礼 & 李亚芹.(2022).意义·导向·路径：适应突发公共危机治理的社会公德教育. 湖南大学学报(社会科学版)(04),14-20. doi:10.16339/j.cnki.hdxbskb.2022.04.003.
			12. Wang, X. L. Social civic-moral education in primary school classroom: From the principle of public welfare. Ideological & Theoretical Education 2010, 334, 53-57.	translated by the author team of the current review	王晓莉.(2010).小学课堂中的社会公德教育——由公益原则谈起. 思想理论教育(14),53-57. doi:10.16075/j.cnki.cn31-1220/g4.2010.14.017.
			13. Wang, W. Value analysis and path construction of social morality governance in the new era. Qilu Journal 2020, 278, 60-67.	provided by the original author	王伟.(2020).新时代社会公德治理的价值分析与路径建构. 齐鲁学刊(05),60-67.
			14. Wang, M. H.; Chen, Q. Infiltrating civic-moral education into the teaching of philosophical common sense. Teaching Monthly (Middle School Edition) 2002, 326, 43-44.	translated by the author team of the current review	王明华 & 陈青.(2002).在哲学常识教学中渗透社会公德教育. 政治课教学(03),43-44.
			15. Wang, H. Y. Integrating "respect" into the whole process of civic morality cultivation: Exploration on the practice of civic education in schools. Educational Science Research 2013, 216, 24-29.	translated by the author team of the current review	王怀玉.(2013).寓“尊重”于公德养成教育全过程——学校公民教育实践探索. 教育科学研究(03),24-29.
			16. Wan, J.; Huang, L.; Zhu T. Social civic-moral education based on college students' differences. The Party Building and Ideological Education in Schools 2017, 561, 36-37.	translated by the author team of the current review	万俊,黄丽 & 朱婷.(2017).基于大学生差异性的社会公德教育. 学校党建与思想教育(18),36-37.
			17. She, Z. Reflections on summing up the experience of moral education for teenagers in the fight against SARS. The Party Building and Ideological Education in Schools 2003, 208, 47.	translated by the author team of the current review	佘政文.(2003).关于总结抗击“非典”斗争中开展青少年道德教育经验的思考. 学校党建与思想教育(07),47.
			18. She, L.; Luo, G. Characteristics and education of social civic morality: Reflections on social civic-moral education of college students. Contemporary Youth Research 2003, 217, 50-54.	translated by the author team of the current review	佘凌,罗国芬.(2003).社会公德的特性与教育——对大学生社会公德教育的一点思考. 当代青年研究(04),50-54.
			19. Nie, W.; Liu, X.; Liang, Z. Exploration on strengthening the education of higher vocational students' civic morality consciousness. Journal of Vocational Education 2012, 501, 65-66.	translated by the author team of the current review	聂文俊,刘晓 & 梁正席.(2012).对加强高职生公德意识教育的探索. 职教论坛(29),65-66.
			20. Liu, C. C. The construction of citizens' morality must start from the civic-moral education. Gansu Social Sciences 2002, 138, 73-76.	translated by the author team of the current review	刘创成.(2002).公民道德建设必须从社会公德教育抓起. 甘肃社会科学(03),73-76. doi:10.15891/j.cnki.cn62-1093/c.2002.03.021.
			21. Li, H. W. The application of group social work in college students' civic-moral education. The Party Building and Ideological Education in Schools 2013, 468, 60-61.	translated by the author team of the current review	李华伟.(2013).团体社会工作在大学生社会公德教育中的运用. 学校党建与思想教育(25),60-61.
			22. Li, H. Schools should be good at grasping the opportunity of effective civic-moral education: Thoughts from the "Meet Wednesday" network discussion. Teaching Reference of Middle School Politics 2020, 777, 54-55.	translated by the author team of the current review	李华.(2020).学校要善于把握有效公德教育的契机——由“相约周三”网络研讨想到的. 中学政治教学参考(27),54-55.
			23. Lei, Y. The classification of the type of public morality and the educational strategy. Educational Science Research 2018, 281, 64-68.	provided by the original author	雷云.(2018).公德行为发生的类型划分及教育策略. 教育科学研究(08),64-68.
			24. Jiao, L. On the path of social civic-moral education from the perspective of core literacy. Teaching Reference of Middle School Politics 2019, 715, 18-20.	translated by the author team of the current review	焦立.(2019).核心素养视角下的社会公德教育路径探索. 中学政治教学参考(01),18-20.
			25. Huang, K. F. "Characters of moralirty" and the civic-moral education of teenagers. Contemporary Youth Research 2002, 209, 5-6.	translated by the author team of the current review	黄凯锋.(2002).“道德文字”与青少年公德教育. 当代青年研究(02),5-6.
			26. Huang, J. Study on path of contemporary social ethics education. Journal of Huazhong Agricultural University(Social Sciences Edition) 2008, 76, 70-74.	provided by the original author	黄瑾.(2008).当代社会公德教育的路径探析. 华中农业大学学报(社会科学版)(04),70-74.
			27. Fu, W. L. On the practical path of school civic-moral education in China. Educational Research 2015, 36, 20-24.	translated by the author team of the current review	傅维利.(2015).我国学校公德教育的现实路径. 教育研究(12),20-24.
			28. Feng, J. J. Civil society identity education: reconstruction of the civil society community. Educational Research and Experiment 2014, 157, 11-17.	translated by the author team of the current review	冯建军.(2014).公民社会认同教育:重建公民社会共同体——兼论公民社会认同危机. 教育研究与实验(02),11-17.
			29. Dong, F. On the civic education value of the Beijing Olympic Games. Journal of Chengdu Sport University 2009, 35, 11-14.	translated by the author team of the current review	东芬.(2009).论北京奥运会的公民教育价值. 成都体育学院学报(02),11-14.
			30. An, S. J. Measures to strengthen the civic-moral education of college students in the new situation. The Party Building and Ideological Education in Schools 2008, 298, 6-7.	translated by the author team of the current review	安身健.(2008).新形势下加强大学生社会公德教育的对策. 学校党建与思想教育(上半月)(S1),6-7.
